# Supplementary material for: Epidural Spinal Cord Stimulation for Spinal Cord Injury in Humans: A Systematic Review
Source: J Clin Med. 2024 Feb 14;13(4):1090. doi: 10.3390/jcm13041090 (PMC10889415; doi:10.3390/jcm13041090)
Supplement: Supplementary file 1 [file jcm-13-01090-s001.zip]

Archive with 1 entries (1 files):
- jcm-2866864-supplementary.pdf
